# Supplementary material for: Metabolic Determinants of PCSK9 Regulation in Women with Polycystic Ovary Syndrome: The Role of Insulin Resistance, Obesity, and Tobacco Smoke Exposure
Source: Int J Mol Sci. 2025 Dec 28;27(1):331. doi: 10.3390/ijms27010331 (PMC12786223; doi:10.3390/ijms27010331)
Supplement: Supplementary file 1 [file ijms-27-00331-s001.zip]

Archive with 1 entries (1 files):
- ijms-4025243-supplementary.pdf
